# Supplementary material for: A new species of Coomaniella (Coleoptera, Buprestidae, Coomaniellini) from Guangxi, China, with new distributional records and biological observations
Source: Zookeys. 2021 Jan 13;1010:185–90. doi: 10.3897/zookeys.110.59530 (PMC7817648; doi:10.3897/zookeys.110.59530)
Supplement: XML Treatment for Coomaniella dentata [file zookeys.110.59530-treatment1.xml]

<!DOCTYPE tp:taxon-treatment
  PUBLIC "-//TaxonX//DTD Taxonomic Treatment Publishing DTD v0 20100105//EN" "tax-treatment-NSO.dtd">
<tp:taxon-treatment xmlns:tp="http://www.plazi.org/taxpub"><tp:treatment-meta><kwd-group><label>Taxon classification</label><kwd><named-content xmlns:xlink="http://www.w3.org/1999/xlink" content-type="kingdom">Animalia</named-content></kwd><kwd><named-content xmlns:xlink="http://www.w3.org/1999/xlink" content-type="order">Coleoptera</named-content></kwd><kwd><named-content xmlns:xlink="http://www.w3.org/1999/xlink" content-type="family">Buprestidae</named-content></kwd></kwd-group><mixed-citation publication-type="journal"><person-group><name><surname>Song</surname><given-names>Hai-Tian</given-names></name></person-group><article-title>A new species of <italic><tp:taxon-name><tp:taxon-name-part taxon-name-part-type="genus" reg="Coomaniella">Coomaniella</tp:taxon-name-part></tp:taxon-name></italic> (<tp:taxon-name><tp:taxon-name-part taxon-name-part-type="order">Coleoptera</tp:taxon-name-part></tp:taxon-name>, <tp:taxon-name><tp:taxon-name-part taxon-name-part-type="family">Buprestidae</tp:taxon-name-part></tp:taxon-name>, <tp:taxon-name>Coomaniellini</tp:taxon-name>) from Guangxi, China, with new distributional records and biological observations</article-title><source>Zookeys</source><day>13</day><month>1</month><year>2021</year><volume>1010</volume><fpage>185</fpage><lpage>190</lpage><pub-id pub-id-type="doi">10.3897/zookeys.110.59530</pub-id></mixed-citation></tp:treatment-meta><tp:nomenclature><tp:taxon-name><object-id xmlns:xlink="http://www.w3.org/1999/xlink" content-type="arpha" xlink:type="simple">0D21403B-EDE7-5075-8006-047DE7974631</object-id>
            <tp:taxon-name-part taxon-name-part-type="genus" reg="Coomaniella">Coomaniella</tp:taxon-name-part>
            <tp:taxon-name-part taxon-name-part-type="species" reg="dentata">dentata</tp:taxon-name-part>
            <object-id xmlns:xlink="http://www.w3.org/1999/xlink" content-type="zoobank" xlink:type="simple">http://zoobank.org/E98B9837-24F7-489B-BC60-CD0C3E3F2D47</object-id>
          </tp:taxon-name><tp:taxon-status xmlns:xlink="http://www.w3.org/1999/xlink" xlink:type="simple">sp. nov.</tp:taxon-status><xref ref-type="fig" rid="F1">Figures 1</xref><xref ref-type="fig" rid="F2">, 2</xref></tp:nomenclature><tp:treatment-sec sec-type="Type specimens" id="SECID0EIDAC"><title>Type specimens.</title><p><bold><italic>Holotype</italic></bold> ♂ (<abbrev xmlns:xlink="http://www.w3.org/1999/xlink" content-type="institution" xlink:title="Fujian Academy of Forestry Sciences, Fuzhou, China" id="ABBRID0ETDAC" xlink:type="simple">FAFS</abbrev>): China • Wuzhi Mountains, Yao Autonomous County of Jinxiu, Laibin City, Guangxi; <named-content xmlns:xlink="http://www.w3.org/1999/xlink" content-type="dwc:verbatimCoordinates" xlink:type="simple"><named-content content-type="geo-json" specific-use="{&#34;type&#34;:&#34;Point&#34;,&#34;coordinates&#34;:[110.150000,23.900000]}" id="NCID0E2DAC" xlink:type="simple">23°54'N, 110°9'E</named-content></named-content>, alt. 700 m; 14–15.V.2020; Chun-Fu Feng leg. <bold><italic>Paratypes</italic></bold> 12 ♂♂, 17 ♀♀ (<abbrev xmlns:xlink="http://www.w3.org/1999/xlink" content-type="institution" xlink:title="Collection of Hai-Tian Song, Fuzhou, China" id="ABBRID0EDEAC" xlink:type="simple">CHTS</abbrev>): China • same collection data as for holotype • 3 ♂♂, 4 ♀♀ (<abbrev xmlns:xlink="http://www.w3.org/1999/xlink" content-type="institution" xlink:title="Collection of Hai-Tian Song, Fuzhou, China" id="ABBRID0EIEAC" xlink:type="simple">CHTS</abbrev>); same collection data as for preceding; 25–26.V.2020 • 1 ♂ (<abbrev xmlns:xlink="http://www.w3.org/1999/xlink" content-type="institution" xlink:title="Collection of Hai-Tian Song, Fuzhou, China" id="ABBRID0ENEAC" xlink:type="simple">CHTS</abbrev>); same collection data as for preceding; 11.IV.2020.</p></tp:treatment-sec><tp:treatment-sec sec-type="description" id="SECID0ESEAC"><title>Description of the holotype.</title><p><bold><italic>Size</italic></bold>: body length 6.55 mm, width 2.14 mm.</p><p><bold><italic>Body</italic></bold>: suboval, elongate; head, pronotum, legs, ventral side, appendices, and antenna golden-green; elytra color horizontal gradient, golden-blue near suture, golden-green in central and golden-orange outsides (Fig. <xref ref-type="fig" rid="F1">1A</xref>). Dorsal side with short, sparse, pale pubescence. <bold><italic>Head</italic></bold>: vertex roughly punctate, in narrowest part between the eyes reduced to six rows of punctures (Fig. <xref ref-type="fig" rid="F1">1B</xref>); antennae short, scarcely reaching to anterior pronotal corners, markedly shorter than length of pronotum. <bold><italic>Pronotum</italic></bold>: strongly transverse, 1.92× as wide as long, widest in the middle, sides deeply arcuate; anterior lobe existing, anterior margin narrower than posterior; disk with obvious, deep impressions (Fig. <xref ref-type="fig" rid="F1">1A</xref>). <bold><italic>Scutellum</italic></bold>: very small, subpentagonal with corners very obtuse; impressed on disk (Fig. <xref ref-type="fig" rid="F1">1C</xref>). <bold><italic>Elytra</italic></bold>: about 2.43× as long as wide; rugoso-punctate, striae well marked; covered with asperate, dense sculptures and obvious longitudinal sequential punctures (Fig. <xref ref-type="fig" rid="F1">1D</xref>); elytral apices simplex, subtruncate with subangulate angle at sutural margin and without spines (Fig. <xref ref-type="fig" rid="F1">1E</xref>). <bold><italic>Ventral side</italic></bold>: inner posterior angle of metacoxal plates subangulate, with a big spine beside (Fig. <xref ref-type="fig" rid="F1">1F</xref>). Sternal carina flanked with groove. <bold><italic>Legs</italic></bold>: tibia with apical spur and many hairs. Mesotibia and metatibia in distal half of inner margin with denticles (Fig. <xref ref-type="fig" rid="F1">1H–J</xref>); tarsal shapes unchanged; tarsus distinctly longer than half of corresponding tibia; tarsomere 1 shorted than next three tarsomeres combined. <bold><italic>Aedeagus</italic></bold>: membranous, with much wider parameres (Fig. <xref ref-type="fig" rid="F1">1G</xref>).</p><fig id="F1" position="float" orientation="portrait"><object-id xmlns:xlink="http://www.w3.org/1999/xlink" content-type="doi" xlink:type="simple">10.3897/zookeys.110.59530.figure1</object-id><object-id xmlns:xlink="http://www.w3.org/1999/xlink" content-type="arpha" xlink:type="simple">693EDC0A-47D2-51AD-8F4F-B81A3F7C7E13</object-id><label>Figure 1.</label><caption><p><tp:taxon-name><tp:taxon-name-part taxon-name-part-type="genus" reg="Coomaniella">Coomaniella</tp:taxon-name-part> (<tp:taxon-name-part taxon-name-part-type="subgenus" reg="Coomaniella">Coomaniella</tp:taxon-name-part>) <tp:taxon-name-part taxon-name-part-type="species" reg="dentata">dentata</tp:taxon-name-part></tp:taxon-name> sp. nov. <bold>A–J</bold> holotype: <bold>A</bold> habitus <bold>B</bold> head <bold>C</bold> scutellum <bold>D</bold> elytral surface <bold>E</bold> elytral apex <bold>F</bold> metacoxal plate with spine <bold>G</bold> aedeagus <bold>H</bold> male mesotibia, dorsal view <bold>I</bold> male metatibia, ventral view <bold>J</bold> denticles on male metatibia, ventral view <bold>K, L</bold> paratype: <bold>K</bold> female mesotibia, dorsal view <bold>L</bold> female metatibia, ventral view. Scale bars: 1 mm (<bold>A</bold>); 0. 5 mm (<bold>B–L</bold>).</p></caption><graphic xmlns:xlink="http://www.w3.org/1999/xlink" xlink:href="zookeys-1010-185-g001.jpg" position="float" orientation="portrait" xlink:type="simple" id="oo_497018.jpg"><uri content-type="original_file" xlink:type="simple">https://binary.pensoft.net/fig/497018</uri></graphic></fig></tp:treatment-sec><tp:treatment-sec sec-type="Sexual dimorphism" id="SECID0EYIAC"><title>Sexual dimorphism.</title><p>Male eyes separated on vertex in narrowest part by six to eight rows of punctures, while female by nine or 10. Protarsomere 1 obviously lengthened in male; mesotibia and metatibia with denticles in distal half of inner margin in male (Fig. <xref ref-type="fig" rid="F1">1H–J</xref>) but no denticles in female (Fig. <xref ref-type="fig" rid="F1">1K, L</xref>). Antennal length similar in both sexes.</p></tp:treatment-sec><tp:treatment-sec sec-type="variability" id="SECID0EGJAC"><title>Variability.</title><p>Body 3.05–3.40 × as long as wide. Pronotum sometimes variable in shape (Fig. <xref ref-type="fig" rid="F2">2A</xref>). Color variable and both sexes have green (Fig. <xref ref-type="fig" rid="F2">2B</xref>) and orange forms (Fig. <xref ref-type="fig" rid="F2">2C</xref>). Aspect ratio of scutellum variable. Elytral apices from subarcuate to subtruncate, subangulate angle at sutural margin sometimes weakened or even absent (Fig. <xref ref-type="fig" rid="F2">2A–C</xref>). Body length of sexes overlap: male 5.78–7.53 mm and female 6.80–8.46 mm.</p><fig id="F2" position="float" orientation="portrait"><object-id xmlns:xlink="http://www.w3.org/1999/xlink" content-type="doi" xlink:type="simple">10.3897/zookeys.110.59530.figure2</object-id><object-id xmlns:xlink="http://www.w3.org/1999/xlink" content-type="arpha" xlink:type="simple">D1ED348A-F075-5ED9-AFEE-B8602757CC59</object-id><label>Figure 2.</label><caption><p>Variability of <tp:taxon-name><tp:taxon-name-part taxon-name-part-type="genus" reg="Coomaniella">Coomaniella</tp:taxon-name-part> (<tp:taxon-name-part taxon-name-part-type="subgenus" reg="Coomaniella">Coomaniella</tp:taxon-name-part>) <tp:taxon-name-part taxon-name-part-type="species" reg="dentata">dentata</tp:taxon-name-part></tp:taxon-name> sp. nov. <bold>A</bold> male, pronotal variety <bold>B</bold> male, green variety <bold>C</bold> female, orange variety. Scale bar: 1 mm.</p></caption><graphic xmlns:xlink="http://www.w3.org/1999/xlink" xlink:href="zookeys-1010-185-g002.jpg" position="float" orientation="portrait" xlink:type="simple" id="oo_497019.jpg"><uri content-type="original_file" xlink:type="simple">https://binary.pensoft.net/fig/497019</uri></graphic></fig></tp:treatment-sec><tp:treatment-sec sec-type="discussion" id="SECID0E4KAC"><title>Discussion.</title><p>This new species presents several diagnostic characters which allow it to be easily separated from other species: 1) mesotibia and metatibia in males with denticles, 2) elytral apices without spines, 3) metacoxal plates with a big spine beside the inner posterior angle in both sexes, 4) elytral surface with obvious longitudinal punctures, and 5) the narrowest part between the eyes on each sex with more rows of punctures. The first two characters are reported for the first time in genus <italic><tp:taxon-name><tp:taxon-name-part taxon-name-part-type="genus" reg="Coomaniella">Coomaniella</tp:taxon-name-part></tp:taxon-name></italic>, adding to the structural diversity of the genus. The new species is classified in the subgenus <tp:taxon-name><tp:taxon-name-part taxon-name-part-type="genus" reg="Coomaniella"/><tp:taxon-name-part taxon-name-part-type="subgenus" reg="Coomaniella">Coomaniella</tp:taxon-name-part></tp:taxon-name> and belongs to <tp:taxon-name><tp:taxon-name-part taxon-name-part-type="genus" reg="Coomaniella">C.</tp:taxon-name-part> (<tp:taxon-name-part taxon-name-part-type="subgenus" reg="Coomaniella">C.</tp:taxon-name-part>) <tp:taxon-name-part taxon-name-part-type="species" reg="chinensis">chinensis</tp:taxon-name-part></tp:taxon-name> species-group.</p></tp:treatment-sec><tp:treatment-sec sec-type="etymology" id="SECID0EBMAC"><title>Etymology.</title><p>The name <italic><tp:taxon-name><tp:taxon-name-part taxon-name-part-type="genus" reg="Coomaniella"/><tp:taxon-name-part taxon-name-part-type="species" reg="dentata">dentata</tp:taxon-name-part></tp:taxon-name></italic> is for the denticles on male tibia.</p></tp:treatment-sec><tp:treatment-sec sec-type="host" id="SECID0ERMAC"><title>Host plant.</title><p><italic><tp:taxon-name><tp:taxon-name-part taxon-name-part-type="genus" reg="Toona">Toona</tp:taxon-name-part></tp:taxon-name></italic> sp. (Fig. <xref ref-type="fig" rid="F3">3A, B</xref>), determined by Prof. Xin-Hua Li (Nanjing Agricultural University), is a newly reported genus of adult host plant for the genus <italic><tp:taxon-name><tp:taxon-name-part taxon-name-part-type="genus" reg="Coomaniella">Coomaniella</tp:taxon-name-part></tp:taxon-name></italic>. <italic><tp:taxon-name><tp:taxon-name-part taxon-name-part-type="genus" reg="Toona">Toona</tp:taxon-name-part></tp:taxon-name></italic> sp. belongs to the family <tp:taxon-name><tp:taxon-name-part taxon-name-part-type="family">Meliaceae</tp:taxon-name-part></tp:taxon-name>, of which another species, <italic><tp:taxon-name><tp:taxon-name-part taxon-name-part-type="genus" reg="Chukrasia">Chukrasia</tp:taxon-name-part> <tp:taxon-name-part taxon-name-part-type="species" reg="tabularis">tabularis</tp:taxon-name-part></tp:taxon-name></italic>, has been recorded as a host plant by <xref ref-type="bibr" rid="B4">Jendek (2002)</xref>.</p></tp:treatment-sec><tp:treatment-sec sec-type="remarks" id="SECID0EEOAC"><title>Remarks.</title><p>All specimens of <italic><tp:taxon-name><tp:taxon-name-part taxon-name-part-type="genus" reg="Coomaniella">C.</tp:taxon-name-part> <tp:taxon-name-part taxon-name-part-type="species" reg="dentata">dentata</tp:taxon-name-part></tp:taxon-name></italic> sp. nov. were collected during hot sunny days on both the top and bottom surfaces of the leaves of <italic><tp:taxon-name><tp:taxon-name-part taxon-name-part-type="genus" reg="Toona">Toona</tp:taxon-name-part></tp:taxon-name></italic> sp. (Fig. <xref ref-type="fig" rid="F3">3A</xref>). Margin feeding on the leaves was observed and was sometimes quite obvious (Fig. <xref ref-type="fig" rid="F3">3B</xref>). Laboratory breeding showed that <italic><tp:taxon-name><tp:taxon-name-part taxon-name-part-type="genus" reg="Coomaniella">C.</tp:taxon-name-part> <tp:taxon-name-part taxon-name-part-type="species" reg="dentata">dentata</tp:taxon-name-part></tp:taxon-name></italic> sp. nov. could indeed feed on this plant (Fig. <xref ref-type="fig" rid="F3">3C</xref>). No larval galleries were found.</p><fig id="F3" position="float" orientation="portrait"><object-id xmlns:xlink="http://www.w3.org/1999/xlink" content-type="doi" xlink:type="simple">10.3897/zookeys.110.59530.figure3</object-id><object-id xmlns:xlink="http://www.w3.org/1999/xlink" content-type="arpha" xlink:type="simple">B88B9CD3-E88A-5F15-8B41-0A983AE6003F</object-id><label>Figure 3.</label><caption><p>Host plant and habits of <tp:taxon-name><tp:taxon-name-part taxon-name-part-type="genus" reg="Coomaniella">Coomaniella</tp:taxon-name-part> (<tp:taxon-name-part taxon-name-part-type="subgenus" reg="Coomaniella">Coomaniella</tp:taxon-name-part>) <tp:taxon-name-part taxon-name-part-type="species" reg="dentata">dentata</tp:taxon-name-part></tp:taxon-name> sp. nov. <bold>A</bold><italic><tp:taxon-name><tp:taxon-name-part taxon-name-part-type="genus" reg="Toona">Toona</tp:taxon-name-part></tp:taxon-name></italic> sp. in the wild <bold>B</bold> marginal feeding of the leaf of <italic><tp:taxon-name><tp:taxon-name-part taxon-name-part-type="genus" reg="Toona">Toona</tp:taxon-name-part></tp:taxon-name></italic> sp. by <italic><tp:taxon-name><tp:taxon-name-part taxon-name-part-type="genus" reg="Coomaniella">C.</tp:taxon-name-part> <tp:taxon-name-part taxon-name-part-type="species" reg="dentata">dentata</tp:taxon-name-part></tp:taxon-name></italic><bold>C</bold> feeding habits.</p></caption><graphic xmlns:xlink="http://www.w3.org/1999/xlink" xlink:href="zookeys-1010-185-g003.jpg" position="float" orientation="portrait" xlink:type="simple" id="oo_497020.jpg"><uri content-type="original_file" xlink:type="simple">https://binary.pensoft.net/fig/497020</uri></graphic></fig><sec sec-type="From the same host plant, two other species were collected" id="SECID0EOBAE"><title>From the same host plant, two other species were collected</title></sec></tp:treatment-sec><ref-list><ref id="B4"><mixed-citation xmlns:xlink="http://www.w3.org/1999/xlink" xlink:type="simple"><person-group><name name-style="western"><surname>Jendek</surname><given-names>E</given-names></name></person-group> (<year>2002</year>) <article-title>New synonymy in the genus <italic><tp:taxon-name><tp:taxon-name-part taxon-name-part-type="genus">Coomaniella</tp:taxon-name-part></tp:taxon-name></italic> (<tp:taxon-name><tp:taxon-name-part taxon-name-part-type="order">Coleoptera</tp:taxon-name-part></tp:taxon-name>: <tp:taxon-name><tp:taxon-name-part taxon-name-part-type="family">Buprestidae</tp:taxon-name-part></tp:taxon-name>), with remarks on another species.</article-title><source>Acta Societatis Zoologicae Bohemicae</source><volume>66</volume>: <fpage>241</fpage>–<lpage>242</lpage>. <ext-link xlink:type="simple" ext-link-type="uri" xlink:href="http://www.zoospol.cz/ixadmin/app/webroot/uploads/3-2017/2002_4_celek.pdf">http://www.zoospol.cz/ixadmin/app/webroot/uploads/3-2017/2002_4_celek.pdf</ext-link></mixed-citation></ref></ref-list></tp:taxon-treatment>
