# Supplementary material for: A new species of Coomaniella (Coleoptera, Buprestidae, Coomaniellini) from Guangxi, China, with new distributional records and biological observations
Source: Zookeys. 2021 Jan 13;1010:185–90. doi: 10.3897/zookeys.110.59530 (PMC7817648; doi:10.3897/zookeys.110.59530)
Supplement: XML Treatment for Coomaniella (Coomaniella) lingafelteri [file zookeys.110.59530-treatment3.xml]

<!DOCTYPE tp:taxon-treatment
  PUBLIC "-//TaxonX//DTD Taxonomic Treatment Publishing DTD v0 20100105//EN" "tax-treatment-NSO.dtd">
<tp:taxon-treatment xmlns:tp="http://www.plazi.org/taxpub"><tp:treatment-meta><kwd-group><label>Taxon classification</label><kwd><named-content xmlns:xlink="http://www.w3.org/1999/xlink" content-type="kingdom">Animalia</named-content></kwd><kwd><named-content xmlns:xlink="http://www.w3.org/1999/xlink" content-type="order">Coleoptera</named-content></kwd><kwd><named-content xmlns:xlink="http://www.w3.org/1999/xlink" content-type="family">Buprestidae</named-content></kwd></kwd-group><mixed-citation publication-type="journal"><person-group><name><surname>Song</surname><given-names>Hai-Tian</given-names></name></person-group><article-title>A new species of <italic><tp:taxon-name><tp:taxon-name-part taxon-name-part-type="genus" reg="Coomaniella">Coomaniella</tp:taxon-name-part></tp:taxon-name></italic> (<tp:taxon-name><tp:taxon-name-part taxon-name-part-type="order">Coleoptera</tp:taxon-name-part></tp:taxon-name>, <tp:taxon-name><tp:taxon-name-part taxon-name-part-type="family">Buprestidae</tp:taxon-name-part></tp:taxon-name>, <tp:taxon-name>Coomaniellini</tp:taxon-name>) from Guangxi, China, with new distributional records and biological observations</article-title><source>Zookeys</source><day>13</day><month>1</month><year>2021</year><volume>1010</volume><fpage>185</fpage><lpage>190</lpage><pub-id pub-id-type="doi">10.3897/zookeys.110.59530</pub-id></mixed-citation></tp:treatment-meta><tp:nomenclature><tp:taxon-name><object-id xmlns:xlink="http://www.w3.org/1999/xlink" content-type="arpha" xlink:type="simple">179181AE-370E-5586-A5E1-BD18DF2B457D</object-id>
            <tp:taxon-name-part taxon-name-part-type="genus" reg="Coomaniella">Coomaniella</tp:taxon-name-part> (<tp:taxon-name-part taxon-name-part-type="subgenus" reg="Coomaniella">Coomaniella</tp:taxon-name-part>) <tp:taxon-name-part taxon-name-part-type="species" reg="lingafelteri">lingafelteri</tp:taxon-name-part></tp:taxon-name><tp:taxon-authority>Jendek &amp; Pham, 2013</tp:taxon-authority></tp:nomenclature><tp:treatment-sec sec-type="material" id="SECID0EREAE"><title>Material examined.</title><p>8 ♂♂, 7 ♀♀(<abbrev xmlns:xlink="http://www.w3.org/1999/xlink" content-type="institution" xlink:title="Collection of Hai-Tian Song, Fuzhou, China" id="ABBRID0EXEAE" xlink:type="simple">CHTS</abbrev>): China, Wuzhi Mountains, Yao Autonomous County of Jinxiu, Laibin City, Guangxi; <named-content xmlns:xlink="http://www.w3.org/1999/xlink" content-type="dwc:verbatimCoordinates" xlink:type="simple"><named-content content-type="geo-json" specific-use="{&#34;type&#34;:&#34;Point&#34;,&#34;coordinates&#34;:[110.150000,23.900000]}" id="NCID0E6EAE" xlink:type="simple">23°54'N, 110°9'E</named-content></named-content>, alt. 700 m; 14–29.V.2020; Chun-Fu Feng leg. New country record.</p></tp:treatment-sec></tp:taxon-treatment>
